# Supplementary material for: Rhythmic Regulation of DNA Methylation Factors and Core-Clock Genes in Brain Structures Activated by Cocaine or Sucrose: Potential Role of Chromatin Remodeling
Source: Genes (Basel). 2021 Jul 31;12(8):1195. doi: 10.3390/genes12081195 (PMC8392220; doi:10.3390/genes12081195)
Supplement: Supplementary file 1 [file genes-12-01195-s001.zip]

Archive with 1 entries (1 files):
- genes-1307841-supplementary.pdf
